# Supplementary material for: A Clustering Study of Dietary Patterns and Physical Activity among Workers of the Uruguayan State Electrical Company
Source: Nutrients. 2024 Jan 19;16(2):304. doi: 10.3390/nu16020304 (PMC10820101; doi:10.3390/nu16020304)
Supplement: Supplementary file 1 [file nutrients-16-00304-s001.zip]

Archive with 1 entries (1 files):
- nutrients-2748566-supplementary.pdf
